# Supplementary material for: Intervention Strategies for Healthcare Workers to Promote Vaccine Uptake in Ethnic Minority Populations: A Systematic Review of Behaviour Change Techniques
Source: Healthcare (Basel). 2026 Mar 16;14(6):749. doi: 10.3390/healthcare14060749 (PMC13026132; doi:10.3390/healthcare14060749)
Supplement: Supplementary file 1 [file healthcare-14-00749-s001.zip]

Archive with 3 entries (3 files):
- healthcare-4103327-Supplementary Files S1-S4.pdf
- PRISMA_2020_abstract_checklist.pdf
- PRISMA_2020_checklist.pdf
